# Supplementary material for: Mechanical Efficiency and Injury Risk in Leg Kicks Across Combat Sports: A Narrative Review of Stance, Hip Rotation, and Striking Surface Effects
Source: Healthcare (Basel). 2026 Feb 9;14(4):430. doi: 10.3390/healthcare14040430 (PMC12940734; doi:10.3390/healthcare14040430)
Supplement: Supplementary file 1 [file healthcare-14-00430-s001.zip]

Archive with 1 entries (1 files):
- healthcare-4122535-supplementary.pdf
